# Supplementary material for: Acupuncture and Moxibustion for Poststroke Depression: Systematic Review
Source: Interact J Med Res. 2025 Oct 16;14:e76577. doi: 10.2196/76577 (PMC12530694; doi:10.2196/76577)
Supplement: Multimedia Appendix 2 [file ijmr-v14-e76577-s002.xlsx]

## Sheet: Sheet1
Bao W. Analysis of the effect of treating post-stroke depression with head acupuncture therapy. Contemp Med Symp. 2016;14:29–30.
Bi C. X., Lin S. H., Jiang L. A comparative study of different therapeutic effects on post-stroke depression. China Practical Medicine. 2010;5(2):71–73
Cao XJ, Song WX. Clinical observation on acupuncture therapy of resolving phlegm and depression and activating blood and channels for post stroke depression. Clin J Chin Med 2014;6:7–9
常蔚.针灸配合帕罗西汀治疗脑卒中后抑郁症75例[J].陕西中医, 2009, 30 (06) :2.
常学辉，张良芝.针药合用治疗卒中后抑郁症50例临床观察[J].新中医，2011,43(2):111-112.
Chen A, Gao Y, Wang G, Li J, Shen W. Effect of early acupuncture intervention on post-stroke depression: a randomized controlled trial. Zhongguo Zhen Jiu. 2018;38(11):1141–1144
Chen M. Clinical Observation on Scalp Electroacupuncture for Treatment of Poststroke Depression. Hunan University of Traditional Chinese Medicine. 2009;5:2–14.
陈美丹.头皮电针治疗中风后抑郁症的临床观察[D].长沙:湖南中医药大学, 2009.
陈启波.针药联合干预对脑卒中后抑郁症康复疗效评价[J].中国健康月刊:学术版, 2011, 30 (02) :190.
Chen S. H. Clinical observation of electroacupuncture in the treatment of post-stroke depression. Chinese Journal of Primary Medicine and Pharmacy. 2012;19(20)
陈婉珉,冯婉霞,潘红珊.醒脑开窍针刺法联合舍曲林治疗脑卒中后抑郁29例[J].中医外治杂志,2018;27(2):20-1.
Chen X. Z., Wang J., Wang J. H., Zang L. X. Clinical research into treatment of PSD with electrical needle for invigorating brain and easing mental stress. Liaoning journal of Traditional Chinese Medicine. 2005;32(5):464–465
Cheng, Y., Zhao, J.J., 2007. A randomized controlled trial of abdominal acupuncture in patients with post-stroke depression. Zhong Hua Zhong Yi Yao Xue Kan 25, 1888–1890.
Chu LC, Cheng WP. Clinical analysis of acupuncture and moxibustion in treatment of acute post-stroke depression. Heilongjiang Sci 2017;8:164–5
Chu Y. J., Wang C. Y., Zhang H. A clinical observation of acupuncture treatment of 72 cases with post-stroke depression. Chinese Journal of Gerontology no. 2007;17:1720–1721
Dai W. Observations on curative effect of electrical needle on PSD. Hubei Journal of TCM 2009; 9: 22-23
丁达.开窍解郁治神针刺法治疗中风后抑郁25例疗效观察[J].国医论坛，2016(5):2.
丁明桥, 雷慧敏, 何玲, 等.头皮电针配合开四关治疗中风后抑郁症疗效观察[J].上海针灸杂志, 2011, 30 (10) :661-662.
Ding Z, Yu GX. Clinical study on treatment of post-stroke depression with acupuncture of Du Meridian as Main therapy. J Beijing Univ TCM. 2003;10(03):31–33
Ding Z, Yu XG. Clinical analysis of treatment of PSD mainly with acupuncture at points on Du channel. Journal of Beijing TCM University (TCM clinical edition) 2005; 10: 31-32
Dong B. A randomized Controlled Trial of the Fang’s Scalp Acupuncture Therapy for Poststroke Depression. Shanxi University of Chinese Medicine. 2013;5:8–17
董发昌.电针配合百忧解治疗脑卒中后抑郁的效果观察[J].中国医药导报, 2007, 4 (06) :2.
Dong JP, Sun YW, Wang S, et al. Clinical observation on head point-through-point elecroacupuncture for treatment of poststroke depression. Chin Acupunc Maxibust 2007;27:241–4. (Article in Chinese)
Du HP. Clinical study on acupuncture treatment for neurological rehabilitation after poststroke depression. Asia Pac Tradit Med 2017;13:103–4. (Article in Chinese).
段大棚.调神通经益智针法治疗脑卒中后抑郁疗效观察[J].临床心身疾病杂志, 2016, 22 (1) :60-61.
Duan XJ and Fan JM. Clinical observation on acupuncture treatment of post-stroke depression. Medical Innovation of China 2012; 9: 107.
范晓艳.醒脑开窍针法对于卒中后抑郁症的疗效观察[J].内蒙古中医药，2016,35(6):68-69.
冯桂芳,李洁毅,温庆芬.针刺五脏背俞穴治疗脑卒中后抑郁的疗效观察[J].深圳中西医结合杂志,2018;28(14):56-8.
Feng L, Ru WY, Sun XF, Cai LJ, Du XB, Wu YF. Observation on the short-term efficacy of scalp acupuncture in the prevention of post-stroke depression. Chin J Rehabil Med. 2009;24(05):456–457.
高媛媛.针刺治疗对脑卒中后抑郁患者血清Hp和RBP4影响的临床研究[D].青岛:青岛大学,2013.
戈杰英,宋书昌,卢智,等.醒脑安神通络针法对脑卒中后抑郁患者神经功能康复的疗效观察[J].中国中医急症,2014,23(4):627-628.
Gq X, Miao GY. Clinical observation of electroacupuncture for elderly post-stroke depression. Chinese Journal of Convalescent Medicine 2015;24:384–6
Gu, W., 2005. A clinical observation of acupuncture treatment of pos-stroke depression. Sichuan Zhong Yi 23, 102–103.
郭爱松,李爱红,顾一煌,等.针药结合治疗中风后抑郁症30例[J].陕西中医,2008,30(2):210-211.
Guo AS, Li AH, Chen X, et al. Effects of electric-acupuncture and fluoxetine on depression and neurological function of post-stroke depression patients. Shandong Med J 2011; 51: 9–11.
Guo RY, Su L, Liu LA, Wang CX. Effects of Linggui Bafa on the therapeutic effect and quality of life in patients of post-stroke depression. Zhongguo Zhen Jiu. 2009;29(10):785–790
Guo XD, Wang ML, Zhao XW, Hou DM, Qi YM. Effects of rehabilitation training combined with acupuncture intervention on post-stroke depression and daily life activities. Chin J Phys Med Rehabil. 2012;34(09):711–712
Hao G, Ge S. Clinical observation on the treatment of post-stroke depression by cephalic acupuncture of brain toning and penetrating points. Proceedings of the Tenth Academic Conference of the Chinese Association of Integrative Medicine and Western Medicine Psychiatric Committee. Xiamen. 2010;11:72–6.
何芙蓉.通调督任针法对初发脑卒中后抑郁的影响[D].福州:福建中医药大学, 2009.
He, J., Shen, P.F., 2007. A clinical study evaluating the efficacy of acupuncture post-stroke depression. Zhen Ci Yan Jiu 32, 58–61.
何希俊，谭吉林，王本国，等.醒脑开窍针刺法治疗脑卒中后抑郁86例疗效观察[J].中国康复理论与实践，2005,11(6):467-468.
He, X.J., Lai, X.S., Tan, J.L., Wang, B.G., 2006. An evaluation on the efficacy of Govern–Meridian Smoothening and mind-waking acupuncture therapy in 118 patients with post-stroke depression. Xin Zhong Yi 38, 60–61.
He XJ, Lai XS, Clinical research into treatment of PSD with acupuncture for clearing Du channel and restoring consciousness. In: Society of Deficiency Syndrome and Se_x0002_nile Disease, Chinese Association of Integrative Medicine, editor. Proceedings of the 9th national conference on treat_x0002_ment of deficiency syndrome and senile disease with inte_x0002_grative medicine, 2007 Aug 15-17; Chan…
Hong Z. M., Wang Z. L., Zhang S. Q., Ma R. J. Observation on effect of “Xingshen Jieyu” acupuncture method in treating post stroke depression. Journal of Zhejiang Chinese Medical University. 2015;39(8):621–624
胡阳，高昆.针灸配合西药治疗脑卒中后抑郁症的疗效与安全性评价[J].云南中医中药杂志，2016,37(2):54-55.
Huang, D.H., Wang, C.Y., Huang, J.H., Ye, Y., Chen, X.H., 2004a. Acupuncture on Baihui combination acupoint injection with herbal extractive liquid in the treatment of post-stroke depression. Zhong Guo Lin Chuang Kang Fu 8, 6132–6133
黄捷，李宝栋，张世亮，等.调神针法配合黛力新治疗脑卒中后抑郁疗效观察[J].世界中医药，2015,10(8):1238-1241.
黄亮, 孙忠人.电针治疗脑卒中后抑郁症的临床观察[J].针灸临床杂志, 2005, 5:48-49.
Huang SL, Wei Y, Zhang ZR. Combination of electroacupuncture on “shen-wu-xing points” and western medicine for post-stroke depression: a randomized controlled trial. Shanghai J Trad Chin Med 2014;48:33–6.
Huang SY, Wei Y, Zhang ZR. Combination of electroacupuncture on “shen-wu-xing points” and western medicine for poststroke depression: a randomized controlled trial. Shanghai J Tradit Chin Med 2014;48:33–6. (Article in Chinese)
黄文雄,余秀梅,植奇明.通督调神针法治疗脑卒中后抑郁疗效观察[J].针灸临床杂志,2017,33(4):13-16.
黄泳，陈静，邹军.头电针对脑卒中后抑郁障碍的影响[J].中国临床康复，2005,9(40):172-173.
Jb L, Xm Y, Cheng RD, et al. Effect of electroacupuncture on regional cerebral blood flow in patients with post_x0002_stroke depression. Chin J Rehabilitation Theory and Prac 2015;21:192–5
冀书峰.电针治疗卒中后抑郁症30例[J].中西医结合心脑血管病杂志, 2008, 6 (07) :1.
贾军丽.醒脑开窍针法治疗卒中后抑郁症临床疗效[J].中医临床研究，2015,7(21):90-91.
Jia S. Clinical Observation on Yushi Scalp Clustery Acupuncture for Treatment of Post Stroke Depression. Heilongjiang University of Chinese Medicine. 2012;5:20–5.
Jiang F, Li CD. Clinical observations on curative effect of acupuncture at Wuzhi point on PSD. Clinical Journal of Acupuncture 2006; 22: 25-26
江红,温新义,史庭慧,等.电针刺激治疗腔隙性脑梗死后抑郁状态的疗效观察[J].中华物理医学与康复杂志,2006,(12):807-810.
江红, 张苏明, 史庭慈, 等.电针在老年脑卒中后抑郁治疗中的应用[J].中国老年学杂志, 2007, 27 (11) :1101-1103.
姜立言,康健.调理髓海解郁安神针法治疗卒中后抑郁的临床观察[J].辽宁中医杂志,2007,34(3):346-347.
Jiang ZY, Li G, Du LC, Cun LJ. Clinical study on the treatment of post-stroke deepression with electroacupuncture of “NIWAN BAZHEN” points. World J Acupuncture Moxibustion. 2007;17(01):11–16
焦黛妍,邓海鹏,顾和燕,等.针刺结合西医常规疗法治疗脑卒中后抑郁临床研究[J].国际中医中药杂志,2017;39(12):1065-8.
Jiao HF, Liu WM, Hao XZ, et al. Clinical observation of combined acupuncture and paroxetine in treating 33 cases of post-stroke depres_x0002_sion. Med Recapitulate 2012; 18: 950–951.
Jin S. Clinical Observation on Cranial Sutures Acupuncture for Post-Stroke Depression. Hubei University of Chinese Medicine. 2014;3:22–31.
敬素清,陈欢,张希玉,等.针刺治疗脑卒中后抑郁对神经功能康复的影响[J].现代医药卫生,2018;34(16):2559-61.
Kang WG, Yang BG. Electro-acupuncture therapy for the post-stroke depression. J Clini Acupuncture and Moxibustion 2014;30:35–7.
孔莉,申鹏飞.醒脑开窍针法治疗卒中后抑郁症180例疗效
Liu FC. Observation on the effect of scalp acupuncture combined with exercise therapy in the treatment of post-stroke depression. Shanghai J Acupunct Moxibust. 2011;30(11):733–734.
L Fu Clinical observation of treating post-stroke depression by acupuncturing Sishéncōng EX-FIN 1) and back-shu point (Chin), Hunan University of Chinese Medicine, Changsha (2013)
LH Xin Clinical studies of treating PSD with electroacupuncture therapy of soothing the nerves and the brain (Chin), Changchun University of Chinese Medicine, Changchun (2008)
Li C. Clinical Observation of Transcranial Repetitive Acupuncture in the Treatment of Post-stroke Depression. Heilongjiang University of Chinese Medicine. 2021;5:14–25
李翠萍.疏肝理气针刺法治疗中风后抑郁的临床研究[D].哈尔滨:黑龙江中医药大学,2009:55.
李国俊.针灸治疗中风后抑郁症的临床研究[D].哈尔滨:黑龙江中医药大学, 2007.
Li HJ, Zhong BL, Fan YP, Hu HT. Acupuncture for post-stroke depression:a randomized controlled trial. Chin Acupuncture Moxibustion. 2011;31(01):3–6
Li J. B., Ye X. M., Cheng R. D., Zhu G. Y., Yang T. Effect of electroacupuncture on regional cerebral blood flow in patients with poststroke depression. Chinese Journal of Rehabilitation Theory and Practice. 2015;21(2):192–195
李金明.针刺联合康复训练对脑卒中后抑郁患者认知功能的影响[J].中国实用神经疾病杂志,2018;21(16):1820-6.
Li L and Jiang JL. Clinical observation of electroacupuncture com_x0002_bined with paroxetine in the treatment of post-stroke depression. J Gansu Coll Tradit Chin Med 2011; 28: 53–54.
李绍康,周德华,王涵,等.针刺治疗脑卒中后抑郁及对患者神经功能康复的干预作用[J].中国医药科学,2015,5(7):75-77.
李淑芝,宋曼平,胡丙成,等.透穴治疗中风后的抑郁疗效观察[J].中国科技信息,2005,17(9):136.
Li X. Y., Shi G. C., Dong J. Q. Electroacupuncture on “Tou-sanshen” and “si-guan-xue” for the treatment of 70 patients with post-stroke depression. Heilongjiang Journal of Traditional Chinese Medicine. 2013;42(1):31–32
Li Y, Liu R, Wang Y, Xu WY. Treatment of 36 PSD pa_x0002_tients with acupuncture for regulating mind and Qi. Clini_x0002_cal Journal of Acupuncture 2009; 25: 22-23
Liao BD. Observation of curative effect by acupuncture and moxibustion therapy for post-stroke depression. Chin J Modern Drug Appl 2017;11:122–4
林杰文, 刘悦, 曾科学.针药合治脑卒中后抑郁症30例临床观察[J].江苏中医药, 2013, 45 (3) :60-61.
林妙君,关浩峰.针刺配合高压氧治疗脑卒中后抑郁症临床观察[J].上海针灸杂志,2015,34(6):508-510.
刘成伟, 白洋, 付金玲.疏肝调心补肾针法治疗脑卒中后焦虑症59例[J].中国老年学杂志, 2014, 34 (12) :3468-3469.
刘丹,单芳宇.针药结合治疗中风后抑郁20例临床疗效观察[J].针灸临床杂志,2013,30(11):9-10.
Observation on the effect of scalp acupuncture combined with exercise therapy in the treatment of post-stroke depression. Shanghai J Acupunct Moxibust. 2011;30(11):733–734
Liu HW. Effects of treatment of post stroke depression through liver and spleen. Chin Med Modern Distance Educ China 2015;13:25–7
刘弘文.从肝脾论治脑卒中后抑郁的临床疗效［J］． 中国中医药现代远程教育，2015，13( 5) : 25 － 27
刘金兰,赵敬东,邱丽敏.耳针治疗卒中后抑郁症36例疗效观察[J].实用中医内科杂志,2006,20(5):555.
刘晋钊,安全宇.针刺联合氟西汀治疗老年脑卒中后抑郁症52例[J].河南中医,2014;34(9):1700-1.
Liu SK, Zhao XM, Xi ZM. Incidence rate and acupuncture-moxibustion treatment of post-stroke depression. Chin Acupuncture Moxibustion. 2006;26(07):472–474
刘素坤, 赵秀敏, 席志梅.卒中后抑郁发生率及针灸治疗[J].中国针灸, 2006 (7) :472-474.
刘涛,陈晓鸥,韩景献.益气调血、扶本培元针法治疗中风后抑郁30例[J].陕西中医,2013,35(1):68-70.
Liu T, Zhou Z, Gao YG, et al. Clinical randomized controlled study of applying five elements acupuncture method in treating post-stroke depression. J Sichuan Tradit Chin Med 2016; 10: 176–178.
Liu YH. Acusector combined with deanxit in the treatment of post -stroke depression for 43 cases. Chin Med Modern Distan Educ China 2016; 14: 107–108.
Liu ZL, Lao JX, Pan QJ. Clinical observations on warm needling of back_x0002_shu points for intervention in post-stroke depression. Shanghai J Acupunct Moxibustion 2013;32:255–7.
Long H. W., Tan P. Z., Feng J. H., Li M. Z. Clinical observation of electroacupuncture in the treatment of post-stroke depression. Journal of Clinical Psychiatry. 2004;14(3):173–174
路明, 孙铭.针刺治疗PSD症8O例临床观察[J].中国中医急症, 2005, 14 (10) :936-937.
路月霞,贾进辉,张振伟.针药结合治疗脑梗塞后抑郁68例[J].陕西中医,2007,(10):1382-1383.
孟艳.中西医结合治疗中风后抑郁的临床观察[J].医学信息,2014,28(4):175-176.
B Nie, T Nie Clinical studies on electroacupuncture treatment of post-stroke depression Shanghai J Acup-Mox (Chin), 25 (9) (2006), pp. 6-8
RR Nie Clinical studies of treating PSD with acupuncture for regulating liver and strengthening the foundation (Chin), Guangzhou University of Chinese Medicine, Guangzhou (2012)
Peng, H.Y., Tan, J.L., 2007. A Clinical Trial of Temporal Tri-Needle Acupuncture as a Principal Therapy for the Treatment of Post-Stroke Depression. Degree Thesis of Guangzhou University of TCM 14–20.
Peng HY, Tan JL, Wang BG, et al. Clinical study on the treatment of post-stroke depression with electroacupuncture at temple-three_x0002_needle. J New Chin Med 2009; 10: 89–90.
彭慧渊, 叶家盛, 何希俊, 等.电针与氟西汀胶囊治疗脑卒中后抑郁症临床随机对照研究[J].吉林中医药, 2011, 10:990-992.
Qian X, Zhou X, You Y, Shu S, Fang F, Huang S, Zhou S. Traditional Chinese acupuncture for Poststroke depression: a single-blind double-simulated randomized controlled trial. J Altern Complement Med. 2015;21(12):748–753. doi: 10.1089/acm.2015.0084
RR Nie, CH Huang, WB Fu Therapeutic observation of treating post-stroke depression by differentiation of spleen and stomach Chin Acup-Mox (Chin), 31 (4) (2011), p. 325326
阮甦,刘建忠,黄倩如,等.针刺治疗卒中后抑郁及其与细胞因子的相关性研究[J].光明中医,2016,31(22):3366-3369.
RY Guo, L Su, LA Liu, CX Wang Impact on efficacy and patients' quality of life with post-stroke depression with eight methods of intelligent turtle Chin Acup-Mox (Chin), 29 (10) (2009), pp. 785-790
Sang P, Qu YS. Clinical observation of electroacupuncture in the eye area for treatment of postcerebral infarction depression. Chin J Tradit Med Sci Technol 2018;25:574–5. (Article in Chinese)
盛国滨，高琛，于景坤，等.头部电针疗法治疗中风后抑郁的临床疗效观察[J].中医药信息，2013,30(3):125-126.
石丽华.氟西汀联合电针治疗青年脑卒中后抑郁的临床研究[J].右江医学, 2008, 36 (05) :538-539.
Song SC, Lu Z, Wang RY, et al. Acupuncture treatment of stroke depression and intervention of neurological rehabilitation in patients. J Clin Acupunc Moxibust 2014;30:07–9. (Article in Chinese)
宋书昌, 卢智, 王润云, 等.针刺治疗脑卒中抑郁及对患者神经功能康复的干预作用[J].针灸临床杂志, 2014 (10) :7-9.
Song SC, Lu Z, Wang RY, et al. Intervention and safety evaluation of thought of acupuncture healing the mind for the treatment of poststroke depression. J Sichuan Tradit Chin Med 2015;33:157–9. (Article in Chinese)
Song Y, Liang H. The efficacy of scalp acupuncture in the treat_x0002_ment of post-stroke depression. Shanghai J Acupunct Moxibustion. 1999;18:8–9
宋颖,梁浩荣.头皮针治疗脑卒中后抑郁症疗效观察[J].上海针灸杂志,1999,18(1):8-9.
孙宝民, 吕燕华, 原晓晶, 等.电针联合西酞普兰治疗脑卒中后抑郁的疗效观察[J].中华物理医学与康复杂志, 2010, 32 (07) :546-547.
Sun HD, Wang F. Therapeutic effect of electroacupuncture on poststroke depression. Chin J Clin Rational Drug Use 2015;8:98–9
Sun JH, Zhu SS, Pei LX. Clinical observations on treat_x0002_ment of 30 PSD patients with acupuncture for invigorat_x0002_ing brain and regulating mind. Jiangsu TCM 2004; 41:46-47
Sun P, Chu H, Li P, Wang T, Pu F, Wu J, Liu X, Luo CM, Liu Y. The effect of the acupuncture intervention of dredging governor vessel and regulating mentality for the medication treatment of post-stroke depression. Zhongguo Zhen Jiu. 2015;35(8):753–757
Sun PY, Chu HR, Li PF, Wang Y, Li F, Xia JG, et al. Post-stroke depression treated with acupuncture therapy of dredging governor vessel and regulating mentality: a randomized controlled trial. Chin Acupuncture Moxibustion. 2013;33(01):3–7.
孙培养,储浩然,李佩芳,等.通督调神针刺干预对药物治疗脑卒中后抑郁的影响[J].中国针灸,2015;35(8):753-7.
Sun X. The efficacy of head acupuncture combined with electroacu_x0002_puncture in the treatment of post-stroke depression. Jilin J Tradit Chin Med. 2011;31:1092–3
孙晓东,杨宁,车文生.针刺治疗脑卒中后抑郁患者的疗效及对神经营养状态、单胺类神经递质的影响[J].世界中医药,2018;13(9):2285-7,2291.
Sun XL. Observation on curative effect of scalp acupuncture combined with electroacupuncture in the treatment of post-stroke depression. Jilin J Chin Med. 2011;31(11):1092–1093
孙晓伟,邹伟,李洪涛,等.“调神解郁”针刺法治疗中风后抑郁症的临床研究[C].南阳:世界中联第三届中医、中西医结合老年医学学术大会,2010:6.
孙永胜，漆慧，王非.耳穴电针结合体针辅助治疗中风后抑郁症临床观察[J].山西中医，2020,36(11):32-33.
Sun YT, Bao YH, Wang SL, Chu JM, Li LP. Efficacy on post-stroke depression treated with acupuncture at the acupoints based on ziwuliuzhu and prozac. Chin Acupuncture Moxibustion. 2015;35(02):119–122
孙云廷,包烨华,王淑玲,等.子午流注取穴针刺配合百忧解治疗脑卒中后抑郁疗效观察[J].中国针灸,2015;35(2):119-22.
孙远征, 贾淑亚.于氏头穴丛刺治疗中风后抑郁临床观察[J].上海针灸杂志, 2012 (8) :564-565.
Ta G. Clinical study on treatment of poststroke depression with Anshen method. (Doctor Thesis) Changchun University of Chinese MeJidaincninaeo, Changchun, Jilin, China, 2008. (Article inChinese)
谭峰，蒙迪，梁艳桂，等.电针对急性脑卒中后抑郁症患者神经功能影响的研究[J].中国中医急症，2017,26(2):198-200.
谭辉,罗文政,贾澄杰.针刺治疗中风后抑郁的临床观察[C].义乌:中国中西医结合学会精神疾病专业委员会第十一届学术年会,2012:3.
唐蓉娥.电针治疗脑卒中后抑郁的疗效及对患者神经功能影响分析[J].中国社区医师，2021,37(20):81-82.
Tang, J.X., Guan, N.J., Li, L., Liu, J.F., 2003. The efficacy of electroacupuncture treatment of post-stroke depression and effects on the quality of life for patients. Shanghai Zhen Jiu Za Zhi 22, 12–14.
佟欣,刘丹丹,卫彦,等.调神疏肝针刺法对脑卒中后抑郁的干预作用[J].中国医药科学,2012,2(3):127-128.
王非，孙海东.耳穴治疗中风后抑郁症60例[J].实用中西医结合临床，2016,16(2):42-43.
王辉.醒脑安神解郁针法治疗脑卒中后抑郁疗效观察[J].上海针灸杂志, 2016, 35 (4) :416-418.
王莉红,田伟,牛华,等.灵龟八法配合认知行为治疗脑卒中后抑郁的临床观察[J].中国中医药现代远程教育,2018,16(22):92-95.
王连军.针刺治疗“肝郁气结型”中风后抑郁症的临床研究[D].沈阳:辽宁中医药大学,2010:1-42.
LJ Wang Clinical studies of treating stagnation-type PSD with acupuncture (Chin), Liaoning University of Traditional Chinese Medicine, Shenyang (2011)
王伟华, 张倩, 卫彦.针灸结合药物治疗中风后抑郁的临床疗效观察[J].中国民间疗法, 2011, 19 (07) :50-51.
王一兵,石贺元,陈惠珊.子午流注取穴针刺配合百忧解治疗脑卒中后抑郁疗效观察[J].医药前沿,2018;8(15):331.
WANG Y J,HAN Y X,HU Y T,et al.Evaluation of the curative effect of acupuncture manipulation of regulating governor vessel and unblocking brain on the patients with post stroke depression associated with anxiety [J].World J Acupuncture-Moxibustion,2018,28(1):4-9.
王延武.高频电针治疗脑卒中后抑郁症40例[J].浙江中医杂志, 2010, 1:62.
Wang Y. W., Wang C. M., Sun Y. Y. Clinical observation of electroacupuncture with different current frequencies for post-stroke depression. Shanghai Journal of Acupuncture and Moxibustion. 2015;34(9):27–29
Wang ZH. The therapeutic effects of electric acupuncture on post stroke depression. Chin J Rehabil Med 2008; 23: 1032–1034
王忠华.电针治疗中风后抑郁症的疗效观察[J].中国康复医学杂志, 2008, 23 (11) :1032-1034.
Wang HJ. Clinical observations on treatment of PSD with acupuncture. China Acupuncture 2003; 23: 442-443
Wang P, Ji QM, Huo XL. Clinical observations on treat_x0002_ment of PSD mainly with scalp acupuncture. Shanghai Journal of Acupuncture 2004; 23: 15-16
Wang, Y., Zhao, Z.F., Fu, L., Zhao, Y., Li, Y.S., Zhang, W., Zhao, H., Yang, T., Liu, Y.S.,Peng, W.N., Zhang, C.Y., Liu, X.Q., Liu, J., 2004. An evaluation on the efficacy of acupuncture treatment of insomnia and depression in patients withstroke. Zhong Guo Zhen Jiu 24, 603–606
韦冠文.针刺治疗中风后抑郁症30例临床观察[J].辽宁中医杂志,2008,35(10):1563-1564.
Wei GW. Clinical observations on treatment of 30 PSD pa_x0002_tients with acupuncture. Liaoning Journal of TCM 2008; 35: 1563-1564
Wu JF, Wu JQ. Clinical observation of Tiaoshen Jieyu Decoction combined with scalp acupuncture in the treatment of post-stroke depression. Asia-Pac Tradit Med. 2014;10(11):81–82.
吴家萍.针刺辨证治疗中风后抑郁症150例临床观察[J].针刺研究, 2010 (4) :303-306.
吴晓玲.口服百忧解加针刺八脉交会穴治疗中风后抑郁效果观察[J].中国现代医生, 2009, 47 (27) :87-88.
吴雪梅,张博.针刺配合百忧解口服治疗脑卒中后抑郁障碍40例疗效观察[J].疑难病杂志,2008;7(6):357-8.
乌云, 孙兴华, 邢越.透刺对脑卒中后抑郁干预作用及对血浆皮质醇水平的影响[J].上海针灸杂志, 2011, 30 (3) :153-154.
夏隽晖,许翠娥,夏文广,等.针刺联合康复训练治疗脑卒中后抑郁临床观察[J].上海针灸杂志,2015;(8):724-7.
Xiao W, Wang Y, Wang Z, et al. Treatment of 30 cases of post-stroke depression with acupuncture and medicine. J Anhui Trad Chin Med Coll 2011; 30: 44–47
肖伟, 汪瑛, 王震, 等.针药结合治疗脑卒中后抑郁症30例[J].安徽中医学院学报, 2011, 30 (04) :44-47.
谢步霓, 王谨敏, 吴成翰, 等.中西医结合治疗中风后抑郁症36例[J].湖南中医杂志, 2010, 26 (06) :58-59.
Xie J, Li J, Sun Q, Cai J. Effect of traditional Chinese medicine-based rehabilitation nursing combined with scalp acupuncture on negative emotions and quality of life of patients with stroke: a randomized controlled trial. Medicine. 2022;101(43), e31330. https://doi.org/10.1097/MD.0000000000031330.
解珍珍.针刺治疗中风后焦虑障碍72例临床观察[J].江苏中医药, 2010, 42 (10) :62-63.
Xu GQ, Miao GY. Therapeutic effect of electroacupuncture on poststroke depression in elderly patients. Chin J Convalescent Med 2015;24:384–6. (Article in Chinese).
许洁, 李联.黛力新联合针灸治疗脑卒中后抑郁症75例[J].中国社区医学, 2008, 14 (01) :59-60.
许锐.针刺治疗中风后抑郁的临床疗效观察[J].按摩与康复医学,2018,9(21):21-23.
Xy L, Shi GC, Dong QJ. Electroacupuncture on “tou-san_x0002_shen” and “si-guan-xue” for the treatment of 70 patients with post-stroke depression. Heilongjiang J Trad Chin Med 2013;42:31–2.
Yan CC, Su SY, Tang GK, et al. Clinical study on acupuncture and moxibustion in the treatment of post-stroke depression. Shanxi J Tradit Chin Med 2018;39:122–4.
Yang, D.R., Yan, W.Q., 2007. A clinical observation of acupuncture treatment of post-stroke depression. Zhong Guo Zhong Yi YaoXin Xi Za Zhi 14, 75–76.
杨娟.醒脑开窍针刺法治疗中风后抑郁症的临床研究[C].广州:广东省针灸学会第十一次学术研讨会,2010:4.
杨敏.穴位贴敷治疗中风后抑郁的临床研究[D].成都:成都中医药大学,2003.
羊青松.针药结合治疗缺血性中风后抑郁症45例临床观察[J].中医药导报，2007,13(9):51-52.
姚舜, 姚凤祯.电针额区腧穴治疗中风后焦虑的临床观察[J].针灸临床杂志, 2010, 26 (4) :35-37.
姚贞宇,杨继若,颜春鲁.逍遥散配合针刺治疗脑卒中后抑郁的临床疗效观察[J].甘肃医药,2018;37(1):67-8.
叶海敏.针药结合治疗缺血性脑卒中后抑郁状态的临床观察[J].湖北中医杂志, 2008, 30 (01) :27.
叶清景.调神疏肝针刺法合氟西汀治疗脑卒中后抑郁43例临床疗效分析[J].中国民族民间医药,2013;22(23):62.
Yin, C.P., 2004. A clinical observation of antidepressant and acupuncture combination treatment of post-stroke depression in 100 cases. Xin Zhong Yi 36, 24–25.
于文亚.针刺联合盐酸氟西汀胶囊治疗脑卒中后抑郁症87例[J].河北中医, 2010, 32 (04) :567-568.
袁萍,张亚娟,东贵荣.头穴透刺治疗卒中后抑郁症的临床研究[J].针灸临床杂志,2006,22(11):3-4.
Zhai, T.J., Luo, E.L., Guo, S.J., 2004. Antidepressant effects of acupuncture on post_x0002_stroke depression and rehabilitation. Zhen Jiu Lin Chuang Za Zhi 20, 5–7.
Zhang CZ. Observations on curative effect of acupuncture for restoring consciousness and inducing resuscitation on 45 PSD patients. New TCM 2004; 36: 50-51
张德斌.针刺治疗中风后抑郁症的临床研究[J].陕西中医,2014,36(3):355.
Zhang DR, Peng X, Zhi Y. Therapeutic effect observation on acupuncture plus medication for post-stroke depression. J Acupuncture Tuina Sci. 2019;17(1):31–36.
张桂波, 杨玲, 张倩.针刺治疗中风后抑郁症疗效观察[J].上海针灸杂志, 2010, 29 (10) :636-637.
张京兰, 王非.电针耳穴治疗中风后抑郁症34例[J].中医外治杂志, 2013, 1:46-47.
Zhang L, Zhong Y, Quan SL, et al. Acupuncture combined with auric_x0002_ular point sticking therapy for post stroke depression: a randomized controlled trial. Chin Acup Moxib 2017; 37: 581–585.
Zhang LH, Zhang YC, Wang YJ, Han YX, Li PP. Efficacy observation on Governor Vessel-regulating and brain-unblocking acupuncture for post-stroke depression. J Acupuncture Tuina Sci. 2016;14(3):175–180. doi: 10.1007/s11726-016-0920-8
Zhang Q, Sun XH, Wu WP, et al. Effect of acupuncture combined with fluoxetine on depression and activities of daily living after cer_x0002_ebral infarction. J Clin Acupunct Moxib 2015; 31: 28–30.
Zhang R., Yan P. Observation on the curative effect of “jieyu” electroacupuncture on 70 cases of post-stroke depression. Journal of Shanxi College of Traditional Chinese Medicine. 2017;18(5):39–41
Zhang SH, Wang YL, Zhang CX, et al. The clinical study of interactive head acupuncture on cognitive function, depression and anxiety after stroke. J Beijing Univ Tradit Chin Med. 2021;44(07):659–667
Zhang SL, Lou YM and Hang YH. Effect of citalopram combined with electroacupuncture on post-stroke depression. Medical Equipment 2016; 29: 77–78.
张小峰.针刺治疗中风后抑郁症56例[J].河南中医,2008,28(8):75-76.
张雪松,许二赫.脑卒中后抑郁症94例疗效观察[J].中国老年学杂志,2007,27(24):2431-2432.
张晓彤.醒脑开窍法针刺治疗脑卒中后抑郁症60例[J].陕西中医,2008,29(6):710.
张银开, 蒋应星.针药并用治疗脑卒中后抑郁症30例疗效观察[J].上海针灸杂志, 2007, 26 (04) :5-6.
张益伟，梁晖，柯金狮.“醒脑开窍、解郁安神”针法治疗卒中后抑郁[J].中国现代医生，2018,56(36):117-120.
Zhang ZR. The clinical research on treating post stroke depression by electricacupuncture Shen Wu Xing. (Master Thesis) Chengdu University of TCM, Sichuan, Chengdu, China, 2013. (Article inChinese)
张振伟, 丁敏, 李梅.针药结合治疗脑梗死后抑郁的对照观察[J].现代中西医结合杂志, 2005, 14 (08) :1003-1004.
张振伟, 路月霞, 张进辉.针药结合治疗脑梗塞后抑郁68例[J].陕西中医, 2007, 28 (10) :1382-1383.
Zhang XD, Tan JX. Treatment of different types of PSD with point injection. Guangming TCM 2009; 24: 1335-1336
Zhang Y. Research into influence of acupuncture on PSD and recovery of nervous function. Modern Journal of Com_x0002_bination of TCM and Western Medicine 2004; 13: 864-865
赵红.醒脑开窍针刺法治疗脑卒中后抑郁症100例分层随机对照[J].中国临床康复，2003,7(31):1.
Zhao HF, Zhou ZG, Wang BC. Acupuncture treatment of poststroke depression clinical control study. J Prac Tradit Chin Intern Med 2012;26:77–8. (Article in Chinese)
赵丽红.针刺治疗脑卒中后抑郁症的疗效分析[J].中国老年学杂志,2004,24(12):1207-1208.
赵玉晓.“调神养心”针刺法治疗中风后抑郁的临床研究[D].哈尔滨:黑龙江中医药大学,2009:49.
赵莹莹，宋琪，吴龙海，等.针刺联合药物治疗对脑卒中后抑郁患者情绪障碍的临床研究[J].黑龙江医药，2021,34(1):206-207.
Zhao, H., Zhao, W.L., 2007. A Clinical Study of Acupuncture With Baihui Acupoint in Patients With Post-Stroke Depression. Zhong Hua Zhong Yi Yao Xue Kan 28, 199–200.
Zhou CX, Cui X, Hu YS, Zeng HL, Ni HH, Huang CS, Wu J, Shi JC, Feng ML. Effect of combined acupuncture with Chinese medicine on overall function of patients with post-stroke depression. J Acupuncture Tuina Sci. 2012;10(2):99–103. doi: 10.1007/s11726-012-0581-1
CX Zhou, X Cui, YS Hu, HL Zeng, HH Ni, CS Huang, et al. Effect of combined acupuncture with Chinese medicine on overall function of patients with post-stroke depression J Acup-Tuina Sci (Chin), 10 (2) (2012), pp. 99-103
Zhou MY, Wu LX. Clinical effectiveness of acupuncture in patients with depression and observation on safety evaluation after stroke. Chin Arch Tradit Chin Med. 2016;34(02):502–504
周淼焱.补肾醒神针刺法治疗中风后抑郁的临床观察[D].哈尔滨:黑龙江中医药大学,2009:47.
Zhou Y., Jin J. H., Zhou G. Y. Treatment of 145 post-stroke depression patients with electric acupuncture. Journal of Shaanxi University of Chinese Medicine. 2010;33(4):78–80
周媛, 靳建宏, 周国赢.电针治疗中风后抑郁145例[J].陕西中医学院学报, 2010, 4:78-80.
Zhou YF, Chen LN and Wang C. Acupuncture for post-stroke depres_x0002_sion: a single-center randomized controlled trial. J Zhejiang China Med Univ 2014; 11: 1322–1325.
Zhou Z. A controlled study of electroacupuncture versus pharmaco_x0002_logical treatment of post-stroke depression. China Medical Herald. 2007;16:23+128
Zhou Z. M. Electroacupuncture versus medicine in the treatment of post-stroke depression: a randomized controlled trial. China Medical Herald. 2007;4(16):23–128
祝丰奎, 赵军, 丁勇.针药结合治疗中风后抑郁的临床疗效观察[J].针灸临床杂志, 2010, 26 (05) :10-11.
Zhu G. Y., Ye X. M., Li J. B., Wen W. S., Tian L., Yang T. Electroacupuncture on “Kaisi-guan” versus fluoxetine in the treatment of post-stroke depression: a randomized controlled trial. Zhejiang Journal of Integrated Traditional Chinese and Western Medicine. 2012;22(11):865–867.
Zhuang ZQ, Wang CR. Treatment of PSD with "intelli_x0002_gent 3 needles" plus point massage. China Acupuncture 2004; 24: 800-803
